# Supplementary material for: Transcriptome-Wide Analysis of Low-Concentration Exposure to Bisphenol A, S, and F in Prostate Cancer Cells
Source: Int J Mol Sci. 2023 May 30;24(11):9462. doi: 10.3390/ijms24119462 (PMC10253990; doi:10.3390/ijms24119462)
Supplement: Supplementary file 1 [file ijms-24-09462-s001.zip]

Archive with 13 entries (12 files):
- ijms-2350336-supplementary/
- ijms-2350336-supplementary/table_downreg_BPA_lncap.xlsx
- ijms-2350336-supplementary/table_downreg_BPA_pc3.xlsx
- ijms-2350336-supplementary/table_downreg_BPF_lncap.xlsx
- ijms-2350336-supplementary/table_downreg_BPF_pc3.xlsx
- ijms-2350336-supplementary/table_downreg_BPS_lncap.xlsx
- ijms-2350336-supplementary/table_downreg_BPS_pc3.xlsx
- ijms-2350336-supplementary/table_upreg_BPA_lncap.xlsx
- ijms-2350336-supplementary/table_upreg_BPA_pc3.xlsx
- ijms-2350336-supplementary/table_upreg_BPF_lncap.xlsx
- ijms-2350336-supplementary/table_upreg_BPF_pc3.xlsx
- ijms-2350336-supplementary/table_upreg_BPS_lncap.xlsx
- ijms-2350336-supplementary/table_upreg_BPS_pc3.xlsx
